# Supplementary material for: Characterization of Antibiotic Resistance in Select Tertiary Hospitals in Uganda: An Evaluation of 2020 to 2023 Routine Surveillance Data
Source: Trop Med Infect Dis. 2024 Apr 5;9(4):77. doi: 10.3390/tropicalmed9040077 (PMC11053536; doi:10.3390/tropicalmed9040077)
Supplement: Supplementary file 1 [file tropicalmed-09-00077-s001.zip]

Archive with 1 entries (1 files):
- tropicalmed-2865929-supplementary.pdf
